# Supplementary material for: m6A-Related Genes Contribute to Poor Prognosis of Hepatocellular Carcinoma
Source: Comput Math Methods Med. 2022 Oct 26;2022:2427987. doi: 10.1155/2022/2427987 (PMC9629938; doi:10.1155/2022/2427987)
Supplement: Supplementary Materials — Table 1: the expression of m6A genes in TCGA. Table 2: the clinical information of patients in TCGA. Table 3: clinicopathological characteristics of patient samples. Table 4: primer sequence. [file 2427987.f1.zip]

Archive with 5 entries (5 files):
- clinical data only for review.pdf
- Sup Tab 1.txt
- Sup Tab 2.txt
- Sup Tab 3 (1).docx
- Sup Table 4 (1).docx
